# Supplementary material for: Reduction of osteoarthritis severity in the temporomandibular joint of rabbits treated with chondroitin sulfate and glucosamine
Source: PLoS One. 2020 Apr 15;15(4):e0231734. doi: 10.1371/journal.pone.0231734 (PMC7159193; doi:10.1371/journal.pone.0231734)
Supplement: S1 Table — (XLSX) [file pone.0231734.s001.xlsx]

## Sheet: Plan1
Identification	Rabbit	Days	Group	Score
1	OG40B	40	Osteoarthritis	3
2	CG40D	40	Control	3
3	OG100B	100	Osteoarthritis	3
4	CG40E	40	Control	0
5	OG100F	100	Osteoarthritis	3
6	OG100C	100	Osteoarthritis	2
7	OG40C	40	Osteoarthritis	6
8	OG40A	40	Osteoarthritis	0
9	OG40F	40	Osteoarthritis	0
10	OG40D	40	Osteoarthritis	3
11	CG40C	40	Control	0
12	OG40E	40	Osteoarthritis	6
13	OG100D	100	Osteoarthritis	0
14	CG40A	40	Control	0
15	CG40F	40	Control	0
16	OG100E	100	Osteoarthritis	2
17	CG40B	40	Control	1
18	TG100F	100	Treatment	0
19	TG100E	100	Treatment	0
20	OG100A	100	Osteoarthritis	4
21	CG100F	100	Control	1
22	TG100D	100	Treatment	2
23	TG40E	40	Treatment	4
24	TG40D	40	Treatment	2
25	TG40A	40	Treatment	6
26	TG40C	40	Treatment	0
27	TG40B	40	Treatment	3
28	TG40F	40	Treatment	0
29	CG100C	100	Control	0
30	TG100B	100	Treatment	0
31	CG100D	100	Control	0
32	CG100A	100	Control	2
33	CG100B	100	Control	0
34	CG100E	100	Control	1
35	TG100A	100	Treatment	2
36	TG100C	100	Treatment	0
