# Supplementary material for: Reduction of osteoarthritis severity in the temporomandibular joint of rabbits treated with chondroitin sulfate and glucosamine
Source: PLoS One. 2020 Apr 15;15(4):e0231734. doi: 10.1371/journal.pone.0231734 (PMC7159193; doi:10.1371/journal.pone.0231734)
Supplement: S2 Table — (XLSX) [file pone.0231734.s002.xlsx]

## Sheet: GAG's
Standard curve
Chondroitin sulfate (mg/L)	Absorbance'	Absorbance''	Absorbance M	Absorbance-zero	Chondroitin sulfate(mg/L)		Estimated concentration
0	0.233	0.244	0.2385	0	0
25	0.241	0.236	0.2385
50	0.266	0.258	0.262	0.0235	50		44.981
100	0.29	0.292	0.291	0.0525	100		102.633
200	0.345	0.33	0.3375	0.099	200		200.017
400	0.416	0.434	0.425	0.1865	400		399.773
	0.242	0.23
	Identification	Absorbance	Absorbance-zero	GAG's mg/L	GAG's (mg/L)	Wheight	GAG's µg/mg
	CG40A disc	0.306	0.0675	133.382	133.382	8	2.751
	CG40B disc	0.318	0.0795	158.437	158.437	8	3.26777
	CG40C disc	0.289	0.0505	98.5807	98.5807	9	1.80731
	CG40D disc	0.293	0.0545	106.696	106.696	8	2.20061
	CG40E disc	0.315	0.0765	152.135	152.135	10	2.51023
	CG40F disc	0.349	0.1105	225.04	225.04	9	4.12573
	OG40A disc	0.377	0.1385	287.523	287.523	8	5.93017
	OG40B disc	0.3	0.0615	121.006	121.006	9	2.21845
	OG40C disc	0.395	0.1565	328.857	328.857	9	6.02904
	OG40D disc	0.323	0.0845	168.997	168.997	9	3.09827
	OG40E disc	0.402	0.1635	345.177	345.177	12	4.74619
	OG40F disc	0.316	0.0775	154.233	154.233	9	2.82761
	TG40A disc	0.384	0.1455	303.489	303.489	10	5.00757
	TG40B disc	0.388	0.1495	312.674	312.674	9	5.73236
	TG40C disc	0.307	0.0685	135.454	135.454	10	2.235
	TG40D disc	0.29	0.0515	100.605	100.605	9	1.84443
	TG40E disc	0.287	0.0485	94.54	94.54	10	1.55991
	TG40F disc	0.33	0.0915	183.898	183.898	11	2.75847
	CG40A cartilage	0.356	0.1175	240.454	240.454	4	9.55804
	CG40B cartilage	0.38	0.1415	294.349	294.349	3	15.6005
	CG40C cartilage	0.327	0.0885	177.495	177.495	2	14.1108
	CG40D cartilage	0.295	0.0565	110.771	110.771	5	3.5225
	CG40E cartilage	0.348	0.1095	222.849	222.849	4	8.85826
	CG40F cartilage	0.28	0.0415	80.4861	80.4861	5	2.55946
	OG40A cartilage	0.314	0.0755	150.04	150.04	4	5.9641
	OG40B cartilage	0.331	0.0925	186.038	186.038	3	9.86001
	OG40C cartilage	0.395	0.1565	328.857	328.857	4	13.0721
	OG40D cartilage	0.324	0.0855	171.117	171.117	4	6.8019
	OG40E cartilage	0.395	0.1565	328.857	328.857	3	17.4294
	OG40F cartilage	0.332	0.0935	188.181	188.181	5	5.98415
	TG40A cartilage	0.394	0.1555	326.536	326.536	6	8.65322
	TG40B cartilage	0.374	0.1355	280.723	280.723	4	11.1587
	TG40C cartilage	0.376	0.1375	285.254	285.254	4	11.3388
	TG40D cartilage	0.372	0.1335	276.204	276.204	5	8.78328
	TG40E cartilage	0.331	0.0925	186.038	186.038	3	9.86001
	TG40F cartilage	0.345	0.1065	216.294	216.294	3	11.4636
	CG100A disc	0.403	0.1645	347.52	347.52	20	2.86704
	CG100B disc	0.295	0.0565	110.771	110.771	9	2.03079
	CG100C disc	0.331	0.0925	186.038	186.038	8	3.83703
	CG100D disc	0.327	0.0885	177.495	177.495	10	2.92866
	CG100E disc	0.334	0.0955	192.475	192.475	8	3.9698
	CG100F disc	0.324	0.0855	171.117	171.117	7	4.03347
	CG100A disc	0.321	0.0825	164.764	164.764	10	2.71861
	OG100B disc	0.371	0.1325	273.948	273.948	8	5.65018
	OG100C disc	0.344	0.1055	214.115	214.115	7	5.04699
	OG100D disc	0.326	0.0875	175.366	175.366	10	2.89354
	OG100E disc	0.329	0.0905	181.761	181.761	8	3.74882
	OG100F disc	0.326	0.0875	175.366	175.366	8	3.61692
	TG100A disc	0.395	0.1565	328.857	328.857	9	6.02904
	TG100B disc	0.34	0.1015	205.425	205.425	11	3.08138
	TG100C disc	0.355	0.1165	238.244	238.244	10	3.93102
	TG100D disc	0.384	0.1455	303.489	303.489	12	4.17297
	TG100E disc	0.368	0.1295	267.199	267.199	9	4.89864
	TG100F disc	0.32	0.0815	162.652	162.652	11	2.43979
	CG100A cartilage	0.339	0.1005	203.26	203.26	6	5.38638
	CG100B cartilage	0.325	0.0865	173.24	173.24	5	5.50903
	CG100C cartilage	0.303	0.0645	127.181	127.181	3	6.74061
	CG100D cartilage	0.339	0.1005	203.26	203.26	4	8.07957
	CG100E cartilage	0.337	0.0985	198.937	198.937	4	7.90776
	CG100F cartilage	0.328	0.0895	179.626	179.626	4	7.14015
	OG100A cartilage	0.339	0.1005	203.26	203.26	4	8.07957
	OG100B cartilage	0.337	0.0985	198.937	198.937	3	10.5437
	OG100C cartilage	0.362	0.1235	253.776	253.776	4	10.0876
	OG100D cartilage	0.36	0.1215	249.324	249.324	5	7.9285
	OG100E cartilage	0.289	0.0505	98.5807	98.5807	4	3.91858
	OG100F cartilage	0.345	0.1065	216.294	216.294	6	5.73179
	TG100A cartilage	0.27	0.0315	60.6484	60.6484	4	2.41077
	TG100B cartilage	0.34	0.1015	205.425	205.425	5	6.53252
	TG100C cartilage	0.373	0.1345	278.462	278.462	4	11.0689
	TG100D cartilage	0.326	0.0875	175.366	175.366	4	6.9708
	TG100E cartilage	0.367	0.1285	264.954	264.954	5	8.42555
	TG100F cartilage	0.354	0.1155	236.036	236.036	4	9.38243
